# Supplementary material for: MiST 3.0: an updated microbial signal transduction database with an emphasis on chemosensory systems
Source: Nucleic Acids Res. 2019 Nov 22;48(D1):D459–64. doi: 10.1093/nar/gkz988 (PMC6943060; doi:10.1093/nar/gkz988)
Supplement: gkz988_Supplemental_Files [file gkz988_supplemental_files.zip]

Archive with 3 entries (3 files):
- Table S1.xlsx
- Table S2.docx
- Table S3.xlsx
