# Supplementary material for: MiST 3.0: an updated microbial signal transduction database with an emphasis on chemosensory systems
Source: Nucleic Acids Res. 2019 Nov 22;48(D1):D459–64. doi: 10.1093/nar/gkz988 (PMC6943060; doi:10.1093/nar/gkz988)
Supplement: gkz988_Supplemental_Files [file gkz988_supplemental_files.zip › Table S1.xlsx]

## Sheet: MiST 3.0
Domain name	Pfam clan (superfamily)	Description	Function	Specific to signal transduction	Source	PMID
PAS	PAS_Fold	PAS small molecule binding domain	Sensor, input	YES	Pfam	9301332	9382818
PAS_2	PAS_Fold	PAS small molecule binding domain	Sensor, input	YES	Pfam	9301332	9382818
PAS_3	PAS_Fold	PAS small molecule binding domain	Sensor, input	YES	Pfam	9301332	9382818
PAS_4	PAS_Fold	PAS small molecule binding domain	Sensor, input	YES	Pfam	9301332	9382818
PAS_5	PAS_Fold	PAS small molecule binding domain	Sensor, input	YES	Pfam	9301332	9382818
PAS_6	PAS_Fold	PAS small molecule binding domain	Sensor, input	YES	Pfam	9301332	9382818
PAS_7	PAS_Fold	PAS small molecule binding domain	Sensor, input	YES	Pfam	9301332	9382818
PAS_8	PAS_Fold	PAS small molecule binding domain	Sensor, input	YES	Pfam	9301332	9382818
PAS_9	PAS_Fold	PAS small molecule binding domain	Sensor, input	YES	Pfam	9301332	9382818
PAS_10	PAS_Fold	PAS small molecule binding domain	Sensor, input	YES	Pfam	9301332	9382818
PAS_11	PAS_Fold	PAS small molecule binding domain	Sensor, input	YES	Pfam	9301332	9382818
PocR	No clan, related to PAS, GAF and sCache	hydrocarbon derivatives binding domain	Sensor, input	YES	Pfam	15814558	27049771
GAF	GAF	GAF small molecule binding domain	Sensor, input	YES	Pfam	9433123
GAF_2	GAF	GAF small molecule binding domain	Sensor, input	YES	Pfam	9433123
GAF_3	GAF	GAF small molecule binding domain	Sensor, input	YES	Pfam	9433123
IclR	GAF	GAF-like small molecule binding domain	Sensor, input	YES	Pfam	16472303
PHY	GAF	GAF-like small molecule binding domain	Sensor, input	YES	Pfam	19720999
SpoVT_C	GAF	GAF-like small molecule binding domain	Sensor, input	NO	Pfam
DUF3369	GAF	GAF-like small molecule binding domain	Sensor, input	YES	Pfam	27049771
DUF484	GAF	GAF-like small molecule binding domain	Sensor, input	NO	Pfam	27049771
HrcA	GAF	GAF-like small molecule binding domain	Sensor, input	YES	Pfam	15979091
Autoind_bind	GAF	GAF-like small molecule binding domain	Sensor, input	YES	Pfam	17921255
CodY	GAF	GAF-like small molecule binding domain	Sensor, input	YES	Pfam	16488888
H_kinase_N	No clan, related to GAF	GAF-like small molecule binding domain	Sensor, input	YES	Pfam	27049771
CHASE	Cache	double Cache-like small molecule binding domain	Sensor, input	YES	Pfam	11590000	11590001	27049771
dCache_1	Cache	double Cache-like small molecule binding domain	Sensor, input	YES	Pfam	11084361	27049771
dCache_2	Cache	double Cache-like small molecule binding domain	Sensor, input	YES	Pfam	27049771
dCache_3	Cache	double Cache-like small molecule binding domain	Sensor, input	YES	Pfam	27049771
Cache_3-Cache_2	Cache	double Cache-like small molecule binding domain	Sensor, input	YES	Pfam	27049771
LuxQ-periplasm	Cache	double Cache-like small molecule binding domain	Sensor, input	YES	Pfam	27049771
CHASE7	Cache	double Cache-like small molecule binding domain	Sensor, input	YES	Pfam
GAPES1	Cache	double Cache-like small molecule binding domain	Sensor, input	YES	Pfam
sCache2	Cache	single Cache-like small molecule binding domain	Sensor, input	YES	Pfam	27049771
sCache3_1	Cache	single Cache-like small molecule binding domain	Sensor, input	YES	Pfam	27049771
sCache3_2	Cache	single Cache-like small molecule binding domain	Sensor, input	YES	Pfam	27049771
sCache3_3	Cache	single Cache-like small molecule binding domain	Sensor, input	YES	Pfam	27049771
sCache-like	Cache	single Cache-like small molecule binding domain	Sensor, input	YES	Pfam
Ykul_C	Cache	single Cache-like small molecule binding domain	Sensor, input	YES	Pfam	27049771
CHASE4	Cache	single Cache-like small molecule binding domain	Sensor, input	YES	Pfam	12486065	27049771
CHASE8	Cache	single Cache-like small molecule binding domain	Sensor, input	YES	Pfam
Stimulus_sens_1	Cache	single Cache-like small molecule binding domain	Sensor, input	YES	Pfam	27049771
DUF2222	Cache	single Cache-like small molecule binding domain	Sensor, input	YES	Pfam	27049771
SMP_2	Cache	single Cache-like small molecule binding domain	Sensor, input	YES	Pfam	27049771
2CSK_N	Cache	single Cache-like small molecule binding domain	Sensor, input	YES	Pfam	27049771
PhoQ_sensor	Cache	single Cache-like small molecule binding domain	Sensor, input	YES	Pfam	27049771
CpxA_peri	No clan, related to sCache	single Cache-like small molecule binding domain	Sensor, input	YES	Pfam	22760860
Diacid_rec	No clan, related to GAF and sCache	Carbohydrate binding domain	Sensor, input	YES	Pfam	27049771
LapD_MoxY_N	No clan, related to sCache	putative ligand-binding domain	Sensor, input	YES	Pfam	21304926
CHASE5	No clan, related to sCache	putative ligand-binding domain	Sensor, input	YES	Pfam	12486065
GAPES3	No clan, related to sCache	putative ligand-binding domain	Sensor, input	YES	Pfam
4HB_MCP	4HB_MCP	single four-helix bundle, small-molecule binding domain	Sensor, input	YES	Agfam	16306392
4HB_MCP_1	4HB_MCP	single four-helix bundle, small-molecule binding domain	Sensor, input	YES	Pfam	16306392
CHASE3	4HB_MCP	single four-helix bundle, small-molecule binding domain	Sensor, input	YES	Pfam	12486065
PilJ	No clan, related to 4HB_MCP	single four-helix bundle, small-molecule binding domain	Sensor, input	YES	Pfam
HBM	4HB_MCP	double four-helix bundle, bimodular, small molecule binding domain	Sensor, input	YES	Pfam	24347303
NIT	No clan, related to 4HB_MCP	double four-helix bundle, nitrate and nitrite sensing domain	Sensor, input	YES	Pfam	12633990
KinB_sensor	No clan, related to 4HB_MCP	single four-helix bundle, small-molecule binding domain	Sensor, input	YES	Pfam	24573685
Peripla_BP_2	HBMR	small molecule binding domain	Sensor, input	NO	Pfam
Peripla_BP_1	Peripla_BP	small molecule binding domain	Sensor, input	NO	Pfam
Peripla_BP_3	Peripla_BP	small molecule binding domain	Sensor, input	YES	Pfam	7973627
Peripla_BP_4	Peripla_BP	small molecule binding domain	Sensor, input	NO	Pfam
Peripla_BP_5	Peripla_BP	small molecule binding domain	Sensor, input	NO	Pfam
Peripla_BP_6	Peripla_BP	small molecule binding domain	Sensor, input	NO	Pfam
ABC_sub_bind	Peripla_BP	small molecule binding domain	Sensor, input	NO	Pfam
LysR_substrate	PBP	small molecule binding domain	Sensor, input	YES	Pfam	9309218
PBP_like	PBP	small molecule binding domain	Sensor, input	NO	Pfam
Phosphonate-bd	PBP	alkylphosphonate binding domain	Sensor, input	NO	Pfam
SBP_bac_3	PBP	small molecule binding domain	Sensor, input	NO	Pfam	8336670
SBP_bac_5	PBP	small molecule binding domain	Sensor, input	NO	Pfam	8336670
SBP_bac_8	PBP	small molecule binding domain	Sensor, input	NO	Pfam	8336670
SBP_bac_11	PBP	small molecule binding domain	Sensor, input	NO	Pfam	8336670
YhfZ_C	PBP	small molecule binding domain	Sensor, input	NO	Pfam
BLUF	No clan	FAD-binding domain	Sensor, input	NO	Pfam	12368079
HNOB	HNOX-like	heme-NO-binding domain	Sensor, input	YES	Pfam	12590654
V4R	HNOX-like	small molecule binding domain	Sensor, input	NO	Pfam	11292341
XylR_N	HNOX-like	small molecule (likely aromatic) binding domain	Sensor, input	YES	Pfam
SKI	P-loop_NTPase	Shikimate kinase enzymatic domain	Sensor, input	NO	Pfam
CbiA	P-loop_NTPase	Coburinic acid diamide synthase enzymatic domain	Sensor, input	NO	Pfam
MEDS	P-loop_NTPase	hydrocarbon derivatives binding domain	Sensor, input	YES	Pfam	15814558
CbiC	No clan	precorrin-8x methylmutase domain	Sensor, input	NO	Pfam
Sugar-bind	ISOCOT_Fold	putative sugar-binding domain	Sensor, input	NO	Pfam
HNOBA	No clan	heme-NO-binding associated domain	Sensor, input	YES	Pfam	18006497
Hemerythrin	No clan	hemerythrin HHE cation binding domain	Sensor, input	NO	Pfam
Aminotran_1_2	PLP_aminotran	aminotransferase enzymatic, ligand-binding domain	Sensor, input	NO	Pfam
Aminotran_5	PLP_aminotran	aminotransferase enzymatic, ligand-binding domain	Sensor, input	NO	Pfam
Acetyltransf_1	Acetyltrans	acetyltransferase catalytic domain	Sensor, input	NO	Pfam
Acetyltransf_4	Acetyltrans	acetyltransferase catalytic domain	Sensor, input	NO	Pfam
Acetyltransf_7	Acetyltrans	acetyltransferase catalytic domain	Sensor, input	NO	Pfam
Acetyltransf_10	Acetyltrans	acetyltransferase catalytic domain	Sensor, input	NO	Pfam
Ammonium_transp	No clan	ammonium transporter, ligand-binding domain	Sensor, input	NO	Pfam
HEM4	No clan	Uroporphyrinogen III synthase enzymatic ligand-binding domain	Sensor, input	NO	Pfam
4HBT	HotDog	thiodiesterase catalytic domain	Sensor, input	NO	Pfam
MaoC_dehydratas	HotDog	putative enoyl-CoA hydratase catalytic domain	Sensor, input	NO	Pfam
SnoaL_3	NTF2	polyketide cyclase-like domain	Sensor, input	NO	Pfam
PfkB	Ribokinase	Carbohydrate and pyrimidine kinase enzymatic domain	Sensor, input	NO	Pfam
Ada_Zn_binding	No clan	Ada metal-binding domain	Sensor, input	NO	Pfam
DZR	Zn_Beta_Ribbon	zinc ribbon DNA, protein or other molecule binding domain	Sensor, input	NO	Pfam
AlkA_N	TBP-like	AlkA N-terminal domain	Sensor, input	NO	Pfam
AsnC_trans_reg	Dim_A_B_barrel	Lrp/AsnC ligand-binding domain	Sensor, input	YES	Pfam	17962306
B12-binding	B12-binding	Cobalamin binding domain	Sensor, input	NO	Pfam
B12-binding_2	No clan	Cobalamin binding domain	Sensor, input	NO	Pfam
FHA	SMAD-FHA	Forkhead-associated phosphopeptide-binding domain	Sensor, input	NO	Pfam	7482699	11911881
Yop-YscD_cpl	SMAD-FHA	Forkhead-associated phosphopeptide-binding domain	Sensor, input	NO	Pfam
FIST	No clan	small molecule binding domain	Sensor, input	YES	Pfam	17855421
FIST_C	No clan	small molecule binding domain	Sensor, input	YES	Pfam	17855421
FeoA	TrB	Metal-binding domain	Sensor, input	NO	Pfam
TusA	TusA-like	sulfurtransferase enzymatic ligand binding domain	Sensor, input	NO	Pfam
Fic	No clan	small molecule binding domain	Sensor, input	NO	Pfam
CBS	No clan	small molecule binding domain	Sensor, input	NO	Pfam	9020585
SIS	SIS	phosphosugar binding domain	Sensor, input	NO	Pfam	10203754
Protoglobin	Globin	heme-containing oxygen-sensing domain	Sensor, input	NO	Pfam
CZB	No clan	zinc-binding domain	Sensor, input	YES	Pfam	21725005
TOBE	OB	Inorganic molecule-binding domain	Sensor, input	NO	Pfam
cNMP_binding	No clan	Cyclic nucleotide-binding (sensory, input) domain	Sensor, input	NO	Pfam
CHASE2	No clan	unknown	Sensor, input	YES	Pfam	12486065
MASE1	No clan	unknown	Sensor, input	YES	Pfam	12673057
MASE2	No clan	unknown	Sensor, input	YES	Pfam	12673057
MHYT	No clan	unknown	Sensor, input	YES	Pfam	11728710
CSS-motif	No clan	unknown	Sensor, input	NO	Pfam
7TMR-DISMED2	No clan	putative carbohydrate-binding domain	Sensor, input	YES	Pfam	12914674
7TMR-DISM_7TM	No clan	7TM diverse signaling domain	Sensor, input	YES	Pfam	12914674
7TMR-HDED	No clan	putative ligand-binding domain	Sensor, input	YES	Pfam	12914674
7TMR-7TMR_HD	GPCR_A	7TM sensory domain	Sensor, input	YES	Pfam	12914674
5TM-5TMR_LYT	Gx_transp	5TM sensory domain	Sensor, input	YES	Pfam	12914674
TrkA_C	TrkA_C	ligand-binding domain	Sensor, input	NO	Pfam	11292341
AraC_binding	Cupin	AraC-like ligand-binding domain	Sensor, input	NO	Pfam
AraC_binding_2	Cupin	AraC-like ligand-binding domain	Sensor, input	NO	Pfam
AraC_N	Cupin	AraC-like ligand-binding domain	Sensor, input	NO	Pfam
Cupin_2	Cupin	enzymatic ligand-binding domain	Sensor, input	NO	Pfam
Cupin_6	Cupin	enzymatic ligand-binding domain	Sensor, input	YES	Pfam
NikR_C	ACT	nickel binding domain	Sensor, input	NO	Pfam
ACT_4	ACT	putative amino acid binding protein	Sensor, input	NO	Pfam
DeoRC	ISOCOT_Fold	sugar derivative binding domain	Sensor, input	YES	Pfam	16376935
Arabinose_bd	No clan	arabinose-binding domain	Sensor, input	YES	Pfam	27119725
Arg_repressor_C	No clan	arginine binding domain	Sensor, input	NO	Pfam
Fe_dep_repr_C	HTH	iron binding domain	Sensor, input	NO	Pfam
GyrI-like	SHS2	small molecule binding domain	Sensor, input	NO	Pfam	15281131
Cass2	SHS2	small molecule binding domain	Sensor, input	NO	Pfam
FCD	FadR-C	ligand-binding domain	Sensor, input	YES	Pfam	11013219
FadR_C	FadR-C	fatty acid binding domain	Sensor, input	YES	Pfam	11013219
Regulator_TrmB	PLD	sugar-binding domain	Sensor, input	NO	Pfam
PrpR_N	No clan	putative propionate binding domain	Sensor, input	YES	Pfam
PmoA	No clan	putative mehane oxygenase domain	Sensor, input	NO	Pfam
UTRA	UTRA	small molecule binding domain	Sensor, input	YES	Pfam	12757941
ROK	Actin_ATPase	putative sugar-binding domain	Sensor, input	NO	Pfam
Glucokinase	Actin_ATPase	putative sugar-binding domain	Sensor, input	NO	Pfam
SCP2	SCP2	sterol carrier domain	Sensor, input	NO	Pfam
Alkyl_sulf_C	SCP2	alkyl sulfatase non-catalytic, hydrophobic substrate binding domain	Sensor, input	NO	Pfam
WYL	No clan	ligand-binding domain	Sensor, input	YES	Pfam	24817877
Arc_trans_TRASH	TRASH	metal-sensing domain	Sensor, input	NO	Pfam
BPL_LplA_LipB	tRNA_synt_II	cofactor transferase ligand binding domain	Sensor, input	NO	Pfam
PhoU	PhoU	phosphate binding domain	Sensor, input	NO	Pfam
AhpC-TSA	Thioredoxin	alkyl hydroperoxide reductase-like domain	Sensor, input	NO	Pfam
Redoxin	Thioredoxin	thioredoxin-like domain	Sensor, input	NO	Pfam
ThiP_synth	No clan	thiamine-phosphate synthase domain	Sensor, input	NO	Pfam
3H	No clan	ligand-binding domain	Sensor, input	NO	Pfam
DJ-1_PfpI	Glutaminase_I	glutaminase/protease catalytic domain	Sensor, input	NO	Pfam
PTS_EIIA_2	Ptase-anion_tr	PEP-dependent sugar phosphotransferase domain	Sensor, input	NO	Pfam
PTS_IIB	No clan	PTS system lactose/cellobiose specific IIB subunit domain	Sensor, input	NO	Pfam
RNB	No clan	Ribonuclease catalytic domain	Sensor, input	NO	Pfam
MerB	No clan	alkylmercury lyase catalytic domain	Sensor, input	NO	Pfam
PfkB	Ribokinase	carbohydrate kinase domain	Sensor, input	NO	Pfam
Citrate_synt	No clan	citrate synthase catalytic domain	Sensor, input	NO	Pfam
EPSP_synthase	EPT_RTPC	enolpyruvateshikimate-3-phosphate synthase domain	Sensor, input	NO	Pfam
PEP_hydrolase	PK_TIM	phosphoenolpyruvate hydrolase-like domain	Sensor, input	NO	Pfam
NTP_transf_3	GT-A	NTP transferase catalytic domain	Sensor, input	NO	Pfam
NTP_transferase	GT-A	NTP transferase catalytic domain	Sensor, input	NO	Pfam
NTP_transf_2	GT-A	NTP transferase catalytic domain	Sensor, input	NO	Pfam
Choline_kinase	Pkinase	cholie/ethanolamine kinase domain	Sensor, input	NO	Pfam
TipAS	No clan	antibiotic-recognition domain	Sensor, input	NO	Pfam		12682015
NosL	No clan	putative copper binding domain	Sensor, input	NO	Pfam
ParBc	ParBc	ParB-like nuclease domain	Sensor, input	NO	Pfam
Fic_N	No clan	ligand-binding domain	Sensor, input	NO	Pfam
Fic	No clan	ligand-binding domain	Sensor, input	NO	Pfam
RsbRD_N	No clan	putative ligand-binding domain	Sensor, input	NO	Pfam
SGL	Beta_propeller	gluconolaconase-like domain	Sensor, input	NO	Pfam
PD40	Beta_propeller	WD40-like beta propeller repeat	Sensor, input	NO	Pfam
SinI	No clan	unknown	Sensor, input	NO	Pfam
2TM	No clan	unknown	Sensor, input	NO	Pfam
Peptidase_M23	Hybrid	Metallopeptidase enzymatic, ligand-binding domain	Sensor, input	NO	Pfam
Peptidase_S24	Peptidase_SF	unknown	Sensor, input	NO	Pfam
DUF955	Peptidase_MA	unknown	Sensor, input	NO	Pfam
Pep_deformylase	No clan	polypeptide deformylase domain	Sensor, input	NO	Pfam
PilZ	No clan	c-di-GMP-binding domain	Sensor, input	NO	Pfam	16249258
Pribosyltran	PRTase-like	phosphorybosyl transferase domain	Sensor, input	NO	Pfam
Rhodanese	No clan	Cysteine/sulfate binding domain	Sensor, input	NO	Pfam
NUDIX	NUDIX	phosphohydrolase domain	Sensor, input	NO	Pfam
LMWPc	No clan	protein tyrosine phosphatase domain	Sensor, input	NO	Pfam
CoA_binding	NADP_Rossmann	CoA synthetase-like domain	Sensor, input	NO	Pfam
DNA_methylase	NADP_Rossmann	DNA methylase catalytic domain	Sensor, input	NO	Pfam
Methyltransf_23	NADP_Rossmann	methyltransferase catalytic domain	Sensor, input	NO	Pfam
Methyltransf_11	NADP_Rossmann	methyltransferase catalytic domain	Sensor, input	NO	Pfam
Methyltransf_25	NADP_Rossmann	methyltransferase catalytic domain	Sensor, input	NO	Pfam
Methyltransf_31	NADP_Rossmann	methyltransferase catalytic domain	Sensor, input	NO	Pfam
Methyltransf_14	No clan	methyltransferase catalytic domain	Sensor, input	NO	Pfam
CTP-dep_RFKase	No clan	riboflavin kinase catalytic domain	Sensor, input	NO	Pfam
Pyridox_ox_2	FMN-binding	pyridoxamine 5'-phosphate oxidase catalytic domain	Sensor, input	NO	Pfam
FlpD	No clan	methyl-viologen-reducing hydrogenase catalytic domain	Sensor, input	NO	Pfam
Y_Y_Y	E-set	ligand-binding domain	Sensor, input	YES	Pfam	22532667
PaaX_C	No clan	putative phenylacetate binding domain	Sensor, input	NO	Pfam
Thiamine_BP	MTH1187-YkoF	putative thiamine binding domain	Sensor, input	NO	Pfam
PG_binding_1	PGBD	putative peptidoglycan binding domain	Sensor, input	NO	Pfam
GrpE	No clan	nucleotide binding domain	Sensor, input	NO	Pfam
WhiA_N	Homing_endonuc	endonuclease-like domain	Sensor, input	NO	Pfam
LAGLIDADG_WhiA	Homing_endonuc	endonuclease-like domain	Sensor, input	NO	Pfam
PucR	No clan	putative purine binding domain	Sensor, input	YES	Pfam
TetR_C	TetR_C	inducer-binding domain	Sensor, input	YES	Pfam	8153629
TetR_C_2	TetR_C	inducer-binding domain	Sensor, input	YES	Pfam
TetR_C_3	TetR_C	inducer-binding domain	Sensor, input	YES	Pfam
TetR_C_4	TetR_C	inducer-binding domain	Sensor, input	YES	Pfam
TetR_C_5	TetR_C	inducer-binding domain	Sensor, input	YES	Pfam
TetR_C_6	TetR_C	inducer-binding domain	Sensor, input	YES	Pfam
TetR_C_7	TetR_C	inducer-binding domain	Sensor, input	YES	Pfam
TetR_C_8	TetR_C	inducer-binding domain	Sensor, input	YES	Pfam
TetR_C_9	TetR_C	inducer-binding domain	Sensor, input	YES	Pfam
TetR_C_10	TetR_C	inducer-binding domain	Sensor, input	YES	Pfam
TetR_C_11	TetR_C	inducer-binding domain	Sensor, input	YES	Pfam
TetR_C_12	TetR_C	inducer-binding domain	Sensor, input	YES	Pfam
TetR_C_13	TetR_C	inducer-binding domain	Sensor, input	YES	Pfam
WHG	TetR_C	inducer-binding domain	Sensor, input	YES	Pfam
DUF1956	TetR_C	putative inducer-binding domain	Sensor, input	YES	Pfam
AHSA1	Bet_V_1_like	unknown	Sensor, input	NO	Pfam
PEGA	Transthyretin	unknown	Sensor, input	NO	Pfam
Virul_fac_BkrB	No clan	unknown	Sensor, input	NO	Pfam
Uma2	PDDEXK	unknown	Sensor, input	NO	Pfam
DUF128	No clan	ligand-binding domain	Sensor, input	YES	Pfam
DUF234	PDDEXK	unknown	Sensor, input	NO	Pfam
DUF1232	No clan	unknown	Sensor, input	NO	Pfam
DUF1612	No clan	ligand-binding domain	Sensor, input	YES	Pfam
DUF1724	No clan	putative ligand-binding domain	Sensor, input	YES	Pfam
DUF2083	No clan	ligand-binding domain	Sensor, input	YES	Pfam
DUF2087	No clan	ligand-binding domain	Sensor, input	YES	Pfam
DUF2442	No clan	putative ligand-binding domain	Sensor, input	NO	Pfam
DUF2637	No clan	unknown	Sensor, input	NO	Pfam
DUF2690	No clan	unknown	Sensor, input	NO	Pfam
DUF3612	No clan	ligand-binding domain	Sensor, input	YES	Pfam
DUF4115	No clan	unknown	Sensor, input	NO	Pfam
DUF4870	No caln	putative orotate phosphoribosyltransferase domain	Sensor, input	NO	Pfam
FeS	4Fe-4S	Fe-S cluster domain	Sensor, input	NO	Pfam
Fer4	4Fe-4S	4Fe-4S binding domain	Sensor, input	NO	Pfam
Fer4_12	4Fe-4S	4Fe-4S single cluster domain	Sensor, input	NO	Pfam
Sensor_TM1	No clan	putative small ligand binding domain	sensor, input	YES	Pfam
RisS_PPD	No clan	putative small ligand binding domain	sensor, input	YES	Pfam
DUF3365	No clan	putative small ligand binding domain	sensor, input	YES	Pfam
HK_sensor	No clan	putative small ligand binding domain	sensor, input	YES	Pfam
STAS	STAS	NTP-binding domain	sensor, input	NO	Pfam	10662676
STAS_2	STAS	NTP-binding domain	sensor, input	NO	Pfam	10662676
DUF4173	Cache	unknown	putative sensor	NO	Pfam
DUF4118	No clan	putative small ligand binding domain	sensor, input	YES	Pfam
KdpD	P-loop_NTPase	monovalent cation sensor	sensor, input	YES	Pfam
Usp	HUP	unknown	sensor, input	YES	Pfam
Reg_prop	Beta_propeller	putative disaccharide binding domain	sensor, input	YES	Pfam
DUF3329	No clan	putative small ligand binding domain	sensor, input	YES	Pfam
DICT	No clan	putative small ligand binding domain, bi-partite together with CHASE6_C	sensor, input	YES	Pfam
CHASE6_C	No clan	putative small ligand binding domain, bi-partite together with DICT	sensor, input	YES	Pfam	12486065
RsbRD_N	No clan	putative small ligand binding domain	sensor, input	YES	Pfam
HisKA_7TM	No clan	7TM putative sensory domain	sensor, input	YES	Pfam
HisK_N	No clan, globin-related	putative small ligand binding domain	sensor, input	YES	Pfam
DUF3404	No clan	putative small ligand binding domain	sensor, input	YES	Pfam
AA_permease_2	APC	permease ligand binding domain	sensor, input	NO	Pfam
MASE4	No clan	integral membrane domain	sensor, input	YES	Pfam
MASE3	No clan	integral membrane domain	sensor, input	YES	Pfam
SnoaL_3	NTF2	putative small ligand binding domain	sensor, input	NO	Pfam
SSF	APC	sodium solute symporter domain	sensor, input	NO	Pfam
Bac_rhodopsin	GPCR_A	rhodopsin light sensory domain	sensor, input	NO	Pfam
RsbU_N	No clan	putative small ligand binding domain	sensor, input	YES	Pfam
NMT1	PBP	small molecule binding domain	sensor, input	NO	Pfam
DUF1638	No clan	unknown	sensor, input	NO	Pfam
DUF4154	No clan	unknown	sensor, input	NO	Pfam
Sensor	No clan	unknown	sensor, input	YES	Pfam
DegS	No clan	unknown	sensor, input	YES	Pfam
Sigma54_activat	P-loop_NTPase	Sigma-54 interaction domain	enhancer	YES	Pfam	12618438
AAA_16	P-loop_NTPase	AAA+ domain	sensor or enhancer	NO	Pfam
AAA_22	P-loop_NTPase	AAA+ domain	sensor or enhancer	NO	Pfam
AAA_25	P-loop_NTPase	AAA+ domain	sensor or enhancer	NO	Pfam
AAA_28	P-loop_NTPase	AAA+ domain	sensor or enhancer	NO	Pfam
AAA_31	P-loop_NTPase	AAA+ domain	sensor or enhancer	NO	Pfam
NB-ARC	P-loop_NTPase	domain of unknown signaling role	sensor or enhancer	NO	Pfam	9545207
NACHT	P-loop_NTPase	AAA+ domain	sensor or enhancer	NO	Pfam	10782090
ATPase_2	P-loop_NTPase	ATP-binding domain	sensor or enhancer	NO	Pfam	9045616
ABC_tran	P-loop_NTPase	ATP-binding domain	sensor or enhancer	NO	Pfam
Bat	No clan	GAF and HTH associated domain	sensor or enhancer	YES	Pfam
BTAD	TPR	TPR-containing regulatory domain, protein-protein interactions	sensor or enhancer	YES	Pfam	12625841
HEAT_2	TPR	TPR-containing regulatory domain, protein-protein interactions	sensor or enhancer	NO	Pfam
TPR_7	TPR	TPR-containing regulatory domain, protein-protein interactions	sensor or enhancer	NO	Pfam
TPR_8	TPR	TPR-containing regulatory domain, protein-protein interactions	sensor or enhancer	NO	Pfam
TPR_10	TPR	TPR-containing regulatory domain, protein-protein interactions	sensor or enhancer	NO	Pfam
TPR_12	TPR	TPR-containing regulatory domain, protein-protein interactions	sensor or enhancer	NO	Pfam
TPR_16	TPR	TPR-containing regulatory domain, protein-protein interactions	sensor or enhancer	NO	Pfam
SPOB_a	No clan	histidine kinase dimerization domain	transmitter	YES	Pfam
HisKA	His_Kinase_A	histidine kinase dimerization domain	transmitter	YES	Pfam
HisKA_2	His_Kinase_A	histidine kinase dimerization domain	transmitter	YES	Pfam
HisKA_3	His_Kinase_A	histidine kinase dimerization domain	transmitter	YES	Pfam
H-kinase_dim	His_Kinase_A	histidine kinase dimerization (P3) domain, CheA-specific	transmitter	YES	Pfam
HATPase_c	His_Kinase_A	histidine kinase catalytic domain	transmitter	NO	Pfam	10637609
HATPase_c2	His_Kinase_A	anti-sigma regulatory factor, monomeric histidine kinase domain	transmitter	NO	Pfam
HATPase_c5	His_Kinase_A	histidine kinase catalytic domain	transmitter	YES	Pfam	10637609
HWE_HK	His_Kinase_A	histidine kinase catalytic domain	transmitter	YES	Pfam
HK_CA:Che		histidine kinase catalytic domain, CheA-specific		YES	Agfam	19900966
HK_CA		histidine kinase catalytic domain	transmitter	YES	Agfam	19900966
HK_CA:1		histidine kinase catalytic domain	transmitter	YES	Agfam	19900966
HK_CA:2		histidine kinase catalytic domain	transmitter	YES	Agfam	19900966
HK_CA:3		histidine kinase catalytic domain	transmitter	YES	Agfam	19900966
HK_CA:5		histidine kinase catalytic domain	transmitter	YES	Agfam	19900966
HK_CA:6		histidine kinase catalytic domain	transmitter	YES	Agfam	19900966
HK_CA:7		histidine kinase catalytic domain	transmitter	YES	Agfam	19900966
HK_CA:8		histidine kinase catalytic domain	transmitter	YES	Agfam	19900966
HK_CA:9		histidine kinase catalytic domain	transmitter	YES	Agfam	19900966
HK_CA:10		histidine kinase catalytic domain	transmitter	YES	Agfam	19900966
HK_CA:11		histidine kinase catalytic domain	transmitter	YES	Agfam	19900966
HK_CA:12		histidine kinase catalytic domain	transmitter	YES	Agfam	19900966
HK_CA:13		histidine kinase catalytic domain	transmitter	YES	Agfam	19900966
HK_CA:14		histidine kinase catalytic domain	transmitter	YES	Agfam	19900966
HK_CA:15		histidine kinase catalytic domain	transmitter	YES	Agfam	19900966
HK_CA:16		histidine kinase catalytic domain	transmitter	YES	Agfam	19900966
HK_CA:17		histidine kinase catalytic domain	transmitter	YES	Agfam	19900966
HK_CA:18		histidine kinase catalytic domain	transmitter	YES	Agfam	19900966
HK_CA:19		histidine kinase catalytic domain	transmitter	YES	Agfam	19900966
HK_CA:20		histidine kinase catalytic domain	transmitter	YES	Agfam	19900966
HK_CA:21		histidine kinase catalytic domain	transmitter	YES	Agfam	19900966
HK_CA:22		histidine kinase catalytic domain	transmitter	YES	Agfam	19900966
HK_CA:23		histidine kinase catalytic domain	transmitter	YES	Agfam	19900966
Hpt	No clan	histidine-containing phosphotransfer domain	transmitter	YES	Pfam
P2	No clan	CheY-binding (P2) domain, CheA-specific	transmitter	YES	Pfam	15289606
CheY-binding	No clan	CheY-binding (P2) domain, CheA-specific	transmitter	YES	Pfam	15289606
CheW	No clan	adaptor, scaffolding domain, chemotaxis-specific	adaptor	YES	Pfam
HAMP	No clan	signal amplifier/transmitter in transmembrane sensors	transmembrane signal enhancer	YES	Pfam	10418137
MCPsignal	No clan	chemoreceptor signaling domain	transmitter	YES	Pfam	17299051
CheB_methylest	No clan	chemotaxis methylesterase, enzymatic domain	receptor modifying enzyme	YES	Pfam	9465023
CheR	NADP_Rossmann	chemotaxis methyltransferase, enzymatic domain	receptor modifying enzyme	YES	Pfam	9628482
CheR_N	No clan	chemotaxis methyltransferase, N-terminal domain	receptor modifying enzyme	YES	Pfam
CheD	No clan	chemotaxis glutamine deamidase, enzymatic domain	receptor modifying enzyme	YES	Pfam	16469702
CheC	CheC-like	chemotaxis phosphatase CheC enzymatic domain	kinase modifying enzyme	YES	Pfam	15546616
CheX	CheC-like	chemotaxis phosphatase CheX enzymatic domain	kinase modifying enzyme	YES	Pfam	15546616
CheZ	No clan	chemotaxis phosphatase CheZ enzymatic domain	kinase modifying enzyme	YES	Pfam	12080332
PRD	PRD	phosphorylatable regulatory domain	sensor, input	YES	Pfam	11751049
PRD_Mga	PRD	phosphorylatable regulatory domain	sensor, input	YES	Pfam	11751049
RR		response regulator receiver domain	receiver	YES	Agfam	19900966
Response_reg	CheY	response regulator receiver domain	receiver	YES	Pfam
FleQ	CheY	response regulator receiver domain	receiver	YES	Pfam
Arc	Met_repress	DNA-binding, ribbon-helix-helix binding motif	transcriptional regulator, output	YES	Pfam	8107872
MetJ	Met_repress	DNA-binding, ribbon-helix-helix binding motif	transcriptional regulator, output	YES	Pfam	8092669
Omega_Repress	Met_repress	DNA-binding, ribbon-helix-helix binding motif	transcriptional regulator, output	YES	Pfam	11733997
PSK_trans_fac	Met_repress	DNA-binding, ribbon-helix-helix binding motif	transcriptional regulator, output	YES	Pfam	26150422
RHH_1	Met_repress	DNA-binding, ribbon-helix-helix binding motif	transcriptional regulator, output	YES	Pfam	9857196
RHH_3	Met_repress	DNA-binding, ribbon-helix-helix binding motif	transcriptional regulator, output	YES	Pfam
RHH_4	Met_repress	DNA-binding, ribbon-helix-helix binding motif	transcriptional regulator, output	YES	Pfam
RHH_7	Met_repress	DNA-binding, ribbon-helix-helix binding motif	transcriptional regulator, output	YES	Pfam	18623065
AphA_like	HTH	DNA-binding, helix-turn-helix domain	transcriptional regulator, output	YES	Pfam	10331868
Arg_repressor	HTH	DNA-binding, helix-turn-helix domain	transcriptional regulator, output	YES	Pfam
BetR	HTH	DNA-binding, helix-turn-helix domain	transcriptional regulator, output	YES	Pfam
Cro	HTH	DNA-binding, helix-turn-helix domain	transcriptional regulator, output	YES	Pfam	9653036
Crp	HTH	DNA-binding, helix-turn-helix domain	transcriptional regulator, output	YES	Pfam	1653449
FaeA	HTH	DNA-binding, helix-turn-helix domain	transcriptional regulator, output	YES	Pfam	20979070
Fe_dep_repress	HTH	DNA-binding, helix-turn-helix domain	transcriptional regulator, output	YES	Pfam	8823163
FeoC	HTH	DNA-binding, helix-turn-helix domain	transcriptional regulator, output	YES	Pfam	22580893
FUR	HTH	DNA-binding, helix-turn-helix domain	transcriptional regulator, output	YES	Pfam	12581348
GcrA	HTH	DNA-binding, helix-turn-helix domain	transcriptional regulator, output	YES	Pfam	15087506
GerE	HTH	DNA-binding, helix-turn-helix domain	transcriptional regulator, output	YES	Pfam	8780507
GntR	HTH	DNA-binding, helix-turn-helix domain	transcriptional regulator, output	YES	Pfam	11013219	11756427
HrcA_DNA-bdg	HTH	DNA-binding, helix-turn-helix domain	transcriptional regulator, output	YES	Pfam
HSF_DNA-bind	HTH	DNA-binding, helix-turn-helix domain	transcriptional regulator, output	NO	Pfam
HTH_1	HTH	DNA-binding, helix-turn-helix domain	transcriptional regulator, output	YES	Pfam	10075916
HTH_10	HTH	DNA-binding, helix-turn-helix domain	transcriptional regulator, output	YES	Pfam
HTH_11	HTH	DNA-binding, helix-turn-helix domain	transcriptional regulator, output	YES	Pfam	11353844
HTH_12	HTH	DNA-binding, helix-turn-helix domain	transcriptional regulator, output	YES	Pfam
HTH_13	HTH	DNA-binding, helix-turn-helix domain	transcriptional regulator, output	YES	Pfam
HTH_15	HTH	DNA-binding, helix-turn-helix domain	transcriptional regulator, output	YES	Pfam	19004822
HTH_17	HTH	DNA-binding, helix-turn-helix domain	transcriptional regulator, output	YES	Pfam
HTH_18	HTH	DNA-binding, helix-turn-helix domain	transcriptional regulator, output	YES	Pfam	10802742
HTH_19	HTH	DNA-binding, helix-turn-helix domain	transcriptional regulator, output	YES	Pfam	21440553
HTH_20	HTH	DNA-binding, helix-turn-helix domain	transcriptional regulator, output	YES	Pfam	21632538
HTH_21	HTH	DNA-binding, helix-turn-helix domain	integrase	NO	Pfam
HTH_22	HTH	DNA-binding, helix-turn-helix domain	transcriptional regulator, output	YES	Pfam
HTH_23	HTH	DNA-binding, helix-turn-helix domain	transcriptional regulator, output	NO	Pfam
HTH_24	HTH	DNA-binding, helix-turn-helix domain	transcriptional regulator, output	YES	Pfam	16528101
HTH_25	HTH	DNA-binding, helix-turn-helix domain	transcriptional regulator, output	NO	Pfam
HTH_26	HTH	DNA-binding, helix-turn-helix domain	transcriptional regulator, output	YES	Pfam
HTH_27	HTH	DNA-binding, helix-turn-helix domain	transcriptional regulator, output	YES	Pfam	23396446
HTH_28	HTH	DNA-binding, helix-turn-helix domain, transposase	transcriptional regulator, output	NO	Pfam
HTH_29	HTH	DNA-binding, helix-turn-helix domain, transposase	transcriptional regulator, output	NO	Pfam
HTH_3	HTH	DNA-binding, helix-turn-helix domain	transcriptional regulator, output	YES	Pfam	25847993
HTH_30	HTH	DNA-binding, helix-turn-helix domain	transcriptional regulator, output	YES	Pfam
HTH_31	HTH	DNA-binding, helix-turn-helix domain	transcriptional regulator, output	YES	Pfam	27907154
HTH_32	HTH	DNA-binding, helix-turn-helix domain, transposase	transcriptional regulator, output	NO	Pfam
HTH_33	HTH	DNA-binding, helix-turn-helix domain, transposase	transcriptional regulator, output	NO	Pfam
HTH_34	HTH	DNA-binding, helix-turn-helix domain	transcriptional regulator, output	YES	Pfam	16506234
HTH_35	HTH	DNA-binding, helix-turn-helix domain	transcriptional regulator, output	YES	Pfam	8590003
HTH_36	HTH	DNA-binding, helix-turn-helix domain	unknown	NO	Pfam
HTH_37	HTH	DNA-binding, helix-turn-helix domain	unknown	NO	Pfam
HTH_38	HTH	DNA-binding, helix-turn-helix domain, transposase	transcriptional regulator, output	NO	Pfam
HTH_39	HTH	DNA-binding, helix-turn-helix domain	unknown	NO	Pfam
HTH_40	HTH	DNA-binding, helix-turn-helix domain, helicase	unknown	NO	Pfam
HTH_41	HTH	DNA-binding, helix-turn-helix domain	transcriptional regulator, output	NO	Pfam
HTH_43	HTH	DNA-binding, helix-turn-helix domain	transcriptional regulator, output	YES	Pfam
HTH_45	HTH	DNA-binding, helix-turn-helix domain	transcriptional regulator, output	YES	Pfam	15312764
HTH_46	HTH	DNA-binding, helix-turn-helix domain	unknown	NO	Pfam
HTH_47	HTH	DNA-binding, helix-turn-helix domain	unknown	NO	Pfam
HTH_5	HTH	DNA-binding, helix-turn-helix domain	transcriptional regulator, output	YES	Pfam	19286656
HTH_6	HTH	DNA-binding, helix-turn-helix domain	transcriptional regulator, output	YES	Pfam	23832782
HTH_7	HTH	DNA-binding, helix-turn-helix domain, transposon resolvase	unknown	NO	Pfam
HTH_8	HTH	DNA-binding, helix-turn-helix domain	transcriptional regulator, output	YES	Pfam	16005641
HTH_AraC	HTH	DNA-binding, helix-turn-helix domain	transcriptional regulator, output	YES	Pfam	23241389
HTH_AsnC-type	HTH	DNA-binding, helix-turn-helix domain	transcriptional regulator, output	YES	Pfam	17962306
HTH_CodY	HTH	DNA-binding, helix-turn-helix domain	transcriptional regulator, output	YES	Pfam	16488888
HTH_Crp_2	HTH	DNA-binding, helix-turn-helix domain	transcriptional regulator, output	YES	Pfam	19740754
HTH_DeoR	HTH	DNA-binding, helix-turn-helix domain	transcriptional regulator, output	YES	Pfam
HTH_IclR	HTH	DNA-binding, helix-turn-helix domain	transcriptional regulator, output	YES	Pfam	11877432
HTH_Mga	HTH	DNA-binding, helix-turn-helix domain	transcriptional regulator, output	YES	Pfam
HTH_WhiA	HTH	DNA-binding, helix-turn-helix domain	transcriptional regulator, output	YES	Pfam	19836336
HxlR	HTH	DNA-binding, helix-turn-helix domain	transcriptional regulator, output	YES	Pfam	23479646
KORA	HTH	DNA-binding, helix-turn-helix domain	transcriptional regulator, output	YES	Pfam	27016739
KorB	HTH	DNA-binding, helix-turn-helix domain	transcriptional regulator, output	YES	Pfam	15170177
LacI	HTH	DNA-binding, helix-turn-helix domain	transcriptional regulator, output	YES	Pfam	15369672
LexA_DNA_bind	HTH	DNA-binding, helix-turn-helix domain	transcriptional regulator, output	YES	Pfam	8076591
MarR	HTH	DNA-binding, helix-turn-helix domain	transcriptional regulator, output	YES	Pfam	11473263
MarR_2	HTH	DNA-binding, helix-turn-helix domain	transcriptional regulator, output	YES	Pfam	24531929
MerR	HTH	DNA-binding, helix-turn-helix domain	transcriptional regulator, output	YES	Pfam	11201751
MerR-DNA-bind	HTH	DNA-binding, helix-turn-helix domain	transcriptional regulator, output	YES	Pfam	12958362
MerR_1	HTH	DNA-binding, helix-turn-helix domain	transcriptional regulator, output	YES	Pfam	25691471
MerR_2	HTH	DNA-binding, helix-turn-helix domain	transcriptional regulator, output	YES	Pfam	24945826
Mga	HTH	DNA-binding, helix-turn-helix domain	transcriptional regulator, output	YES	Pfam	25402841
Mor	HTH	DNA-binding, helix-turn-helix domain	transcriptional regulator, output	YES	Pfam	14729670
PaaX	HTH	DNA-binding, helix-turn-helix domain	transcriptional regulator, output	YES	Pfam
PadR	HTH	DNA-binding, helix-turn-helix domain	transcriptional regulator, output	YES	Pfam	15647287
Pencillinase_R	HTH	DNA-binding, helix-turn-helix domain	transcriptional regulator, output	YES	Pfam	14568532
Phage_CI_repr	HTH	DNA-binding, helix-turn-helix domain	transcriptional regulator, output	YES	Pfam	16507359
PuR_N	HTH	DNA-binding, helix-turn-helix domain	transcriptional regulator, output	YES	Pfam	12837783
Put_DNA-bind_N	HTH	DNA-binding, helix-turn-helix domain	transcriptional regulator, output	YES	Pfam	25463021
RepL	HTH	DNA-binding, helix-turn-helix domain	transcriptional regulator, output	NO	Pfam
Rrf2	HTH	DNA-binding, helix-turn-helix domain	transcriptional regulator, output	YES	Pfam	22553203
SgrR_N	HTH	DNA-binding, helix-turn-helix domain	transcriptional regulator, output	YES	Pfam	17209026
Sigma70_r2	HTH	DNA-binding, helix-turn-helix domain	transcriptional regulator, output	YES	Pfam	11931761
Sigma70_r3	HTH	DNA-binding, helix-turn-helix domain	transcriptional regulator, output	YES	Pfam
Sigma70_r4	HTH	DNA-binding, helix-turn-helix domain	transcriptional regulator, output	YES	Pfam
Sigma70_r4_2	HTH	DNA-binding, helix-turn-helix domain	transcriptional regulator, output	YES	Pfam
TetR_N	HTH	DNA-binding, helix-turn-helix domain	transcriptional regulator, output	YES	Pfam	23800819
Trans_reg_C	HTH	DNA-binding, helix-turn-helix domain	transcriptional regulator, output	YES	Pfam	24526190
TrmB	HTH	DNA-binding, helix-turn-helix domain	transcriptional regulator, output	YES	Pfam	17720190
Trp_repressor	HTH	DNA-binding, helix-turn-helix domain	transcriptional regulator, output	YES	Pfam	3419502
UPF0122	HTH	DNA-binding, helix-turn-helix domain	transcriptional regulator, output	YES	Pfam	15213388
Vir_act_alpha_C	HTH	DNA-binding, helix-turn-helix domain	transcriptional regulator, output	YES	Pfam
ArsD	Thioredoxin	DNA-binding	transcriptional regulator, output	YES	Pfam	11980902
ComK	No clan	DNA-binding	transcriptional regulator, output	YES	Pfam	12761164
CtsR	No clan	DNA-binding	transcriptional regulator, output	YES	Pfam	19498169
LytTR	No clan	DNA-binding	transcriptional regulator, output	YES	Pfam	12034833	23181972
ROS_MUCR	No clan	DNA-binding	transcriptional regulator, output	YES	Pfam	17956987
EAL	No clan	diguanylate phosphodiesterase	c-di-GMP regulator, output	YES	Pfam	11557134	19536266
GGDEF	Nucleot_cyclase	diguanylate cyclase	c-di-GMP regulator, output	YES	Pfam	15075296	22843345
HD	HD_PDEase	hydrolase	broad hydrolase activities, output	NO	Pfam
HDOD	HD_PDEase	hydrolase	c-di-GMP regulator, output	NO	Pfam	16287129
HD_4	HD_PDEase	hydrolase	broad hydrolase activities, output	NO	Pfam
HD_5	HD_PDEase	hydrolase	broad hydrolase activities, output	YES	Pfam	9868367	25691523
Guanylate_cyc	Nucleot_cyclase	adenylate and guanylate cyclase	AMP/GMP regulator, output	YES	Pfam	15678099	22226839
RseA_N	No clan	Sigma-E binding domain	Regulator, output	YES	Pfam	12718891
SpoIIE	PP2C	protein phosphatase	Regulator, output	YES	Pfam	28527238
Pkinase	Pkinase	serine/threonine protein kinase	Regulator, output	YES	Pfam	16244704
Pkinase_Tyr	Pkinase	tyrosine kinase	Regulator, output	YES	Pfam
ANTAR	No clan	RNA-binding domain	anti-transcription regulator, output	YES	Pfam	11796212	22690729
CsrA	No clan	RNA-binding domain	transcriptional regulator, output	YES	Pfam	23980177
Cat_RBD	No clan	RNA-binding domain	anti-transcription regulator, output	YES	Pfam	22750856
YcgR	No clan	protein-protein interaction domain, flagellar-specific	regulator, output	YES	Pfam	20346719
KaiB	Thioredoxin	putative protein-protein interaction domain	unknown	YES	Pfam	15716274
Resolvase	No clan	unknown	unknown	NO	Pfam
DUF835	No clan	unknown, archael-specific	unknown	NO	Pfam

## Sheet: Rules
Classification	Domains present	Domains absent
A. by system design
1. One-component systems	any of the output domains	all receiver and transmitter domains
2. Two-component systems:
Histidine kinase	histidine kinase catalytic domain
Response regulator	response regulator receiver domain
3. Chemotaxis and related systems:
CheA (class-specific)	class-specific HMMs
MCPsignal (class-specific)	class-specific HMMs
CheB
CheR
CheD
CheC
CheX
CheZ
CheW
CheV
B. by cellular function
1. Transcriptional regulators	any of transcriptional regulator, output. Specific to signal transduction
	or any of anti-transcription regulator, output
2. Cyclic nucleotide regulators	any of these: GGDEF, EAL, HD, HDOD, HD_4, HD_5, guanylate_cyc
3. Chemotaxis and related systems:
CheA (class-specific)	class-specific HMMs
MCPsignal (class-specific)	class-specific HMMs
CheB
CheR
CheD
CheC
CheX
CheZ
CheW
CheV
4. Serine/threonine and tyrosine kinases and phosphatases	any of these: pkinase, pkinase_tyr, spoIIe

## Sheet: MiST 2.2
		Signaling domain ID	Source	Domain name	Description	Specific to signal transduction	Marker	Clan
	1	RR	Agfam	RR	response regulator, receiver domain. Two-component systems	Yes	Yes
	2	HK_CA	Agfam	HK_CA	histidine kinase, transmitter domain. Two-component systems	Yes	Yes
	3	HK_CA	Agfam	HK_CA:1	histidine kinase, transmitter domain, subclass 1. Two-component systems	Yes	Yes
	4	HK_CA	Agfam	HK_CA:2	histidine kinase, transmitter domain, subclass 2. Two-component systems	Yes	Yes
	5	HK_CA	Agfam	HK_CA:3	histidine kinase, transmitter domain, subclass 3. Two-component systems	Yes	Yes
	6	HK_CA:Che	Agfam	HK_CA:Che	chemotaxis histidine kinase, transmitter domain. Chemotaxis	Yes	Yes
	7	HK_CA	Agfam	HK_CA:5	histidine kinase, transmitter domain, subclass 5. Two-component systems	Yes	Yes
	8	HK_CA	Agfam	HK_CA:6	histidine kinase, transmitter domain, subclass 6. Two-component systems	Yes	Yes
	9	HK_CA	Agfam	HK_CA:7	histidine kinase, transmitter domain, subclass 7. Two-component systems	Yes	Yes
	10	HK_CA	Agfam	HK_CA:8	histidine kinase, transmitter domain, subclass 8. Two-component systems	Yes	Yes
	11	HK_CA	Agfam	HK_CA:9	histidine kinase, transmitter domain, subclass 9. Two-component systems	Yes	Yes
	12	HK_CA	Agfam	HK_CA:10	histidine kinase, transmitter domain, subclass 10. Two-component systems	Yes	Yes
	13	HK_CA	Agfam	HK_CA:11	histidine kinase, transmitter domain, subclass 11. Two-component systems	Yes	Yes
	14	HK_CA	Agfam	HK_CA:12	histidine kinase, transmitter domain, subclass 12. Two-component systems	Yes	Yes
	15	HK_CA	Agfam	HK_CA:13	histidine kinase, transmitter domain, subclass 13. Two-component systems	Yes	Yes
	16	HK_CA	Agfam	HK_CA:14	histidine kinase, transmitter domain, subclass 14. Two-component systems	Yes	Yes
	17	HK_CA	Agfam	HK_CA:15	histidine kinase, transmitter domain, subclass 15. Two-component systems	Yes	Yes
	18	HK_CA	Agfam	HK_CA:16	histidine kinase, transmitter domain, subclass 16. Two-component systems	Yes	Yes
	19	HK_CA	Agfam	HK_CA:17	histidine kinase, transmitter domain, subclass 17. Two-component systems	Yes	Yes
	20	HK_CA	Agfam	HK_CA:18	histidine kinase, transmitter domain, subclass 18. Two-component systems	Yes	Yes
	21	HK_CA	Agfam	HK_CA:19	histidine kinase, transmitter domain, subclass 19. Two-component systems	Yes	Yes
	22	HK_CA	Agfam	HK_CA:20	histidine kinase, transmitter domain, subclass 20. Two-component systems	Yes	Yes
	23	HK_CA	Agfam	HK_CA:21	histidine kinase, transmitter domain, subclass 21. Two-component systems	Yes	Yes
	24	HK_CA	Agfam	HK_CA:22	histidine kinase, transmitter domain, subclass 22. Two-component systems	Yes	Yes
	25	HK_CA	Agfam	HK_CA:23	histidine kinase, transmitter domain, subclass 23. Two-component systems	Yes	Yes
	26	4HB_MCP	Agfam	4HB_MCP	four-helix bundle, small-molecule binding (sensory, input) domain	Yes	Yes
	27	ECF_1	ECF	ECF_1	ecf	Yes	Yes
	28	ECF_2	ECF	ECF_2	ecf	Yes	Yes
	29	ECF_3	ECF	ECF_3	ecf	Yes	Yes
	30	ECF_4	ECF	ECF_4	ecf	Yes	Yes
	31	ECF_5	ECF	ECF_5	ecf	Yes	Yes
	32	ECF_6	ECF	ECF_6	ecf	Yes	Yes
	33	ECF_7	ECF	ECF_7	ecf	Yes	Yes
	34	ECF_8	ECF	ECF_8	ecf	Yes	Yes
	35	ECF_9	ECF	ECF_9	ecf	Yes	Yes
	36	ECF_10	ECF	ECF_10	ecf	Yes	Yes
	37	ECF_11	ECF	ECF_11	ecf	Yes	Yes
	38	ECF_12	ECF	ECF_12	ecf	Yes	Yes
	39	ECF_13	ECF	ECF_13	ecf	Yes	Yes
	40	ECF_14	ECF	ECF_14	ecf	Yes	Yes
	41	ECF_15	ECF	ECF_15	ecf	Yes	Yes
	42	ECF_16	ECF	ECF_16	ecf	Yes	Yes
	43	ECF_17	ECF	ECF_17	ecf	Yes	Yes
	44	ECF_18	ECF	ECF_18	ecf	Yes	Yes
	45	ECF_19	ECF	ECF_19	ecf	Yes	Yes
	46	ECF_20	ECF	ECF_20	ecf	Yes	Yes
	47	ECF_21	ECF	ECF_21	ecf	Yes	Yes
	48	ECF_22	ECF	ECF_22	ecf	Yes	Yes
	49	ECF_23	ECF	ECF_23	ecf	Yes	Yes
	50	ECF_24	ECF	ECF_24	ecf	Yes	Yes
	51	ECF_25	ECF	ECF_25	ecf	Yes	Yes
	52	ECF_26	ECF	ECF_26	ecf	Yes	Yes
	53	ECF_27	ECF	ECF_27	ecf	Yes	Yes
	54	ECF_28	ECF	ECF_28	ecf	Yes	Yes
	55	ECF_29	ECF	ECF_29	ecf	Yes	Yes
	56	ECF_30	ECF	ECF_30	ecf	Yes	Yes
	57	ECF_31	ECF	ECF_31	ecf	Yes	Yes
	58	ECF_32	ECF	ECF_32	ecf	Yes	Yes
	59	ECF_33	ECF	ECF_33	ecf	Yes	Yes
	60	ECF_34	ECF	ECF_34	ecf	Yes	Yes
	61	ECF_35	ECF	ECF_35	ecf	Yes	Yes
	62	ECF_36	ECF	ECF_36	ecf	Yes	Yes
	63	ECF_37	ECF	ECF_37	ecf	Yes	Yes
	64	ECF_38	ECF	ECF_38	ecf	Yes	Yes
	65	ECF_39	ECF	ECF_39	ecf	Yes	Yes
	66	ECF_40	ECF	ECF_40	ecf	Yes	Yes
	67	ECF_41	ECF	ECF_41	ecf	Yes	Yes
	68	ECF_42	ECF	ECF_42	ecf	Yes	Yes
	69	ECF_43	ECF	ECF_43	ecf	Yes	Yes
	70	ECF_101	ECF	ECF_101	ecf	Yes	Yes
	71	ECF_102	ECF	ECF_102	ecf	Yes	Yes
	72	ECF_103	ECF	ECF_103	ecf	Yes	Yes
	73	ECF_104	ECF	ECF_104	ecf	Yes	Yes
	74	ECF_105	ECF	ECF_105	ecf	Yes	Yes
	75	ECF_106	ECF	ECF_106	ecf	Yes	Yes
	76	ECF_107	ECF	ECF_107	ecf	Yes	Yes
	77	ECF_108	ECF	ECF_108	ecf	Yes	Yes
	78	ECF_109	ECF	ECF_109	ecf	Yes	Yes
	79	ECF_110	ECF	ECF_110	ecf	Yes	Yes
	80	ECF_111	ECF	ECF_111	ecf	Yes	Yes
	81	ECF_112	ECF	ECF_112	ecf	Yes	Yes
	82	ECF_113	ECF	ECF_113	ecf	Yes	Yes
	83	ECF_114	ECF	ECF_114	ecf	Yes	Yes
	84	ECF_115	ECF	ECF_115	ecf	Yes	Yes
	85	ECF_116	ECF	ECF_116	ecf	Yes	Yes
	86	ECF_117	ECF	ECF_117	ecf	Yes	Yes
	87	ECF_118	ECF	ECF_118	ecf	Yes	Yes
	88	ECF_119	ECF	ECF_119	ecf	Yes	Yes
	89	ECF_120	ECF	ECF_120	ecf	Yes	Yes
	90	ECF_121	ECF	ECF_121	ecf	Yes	Yes
	91	ECF_122	ECF	ECF_122	ecf	Yes	Yes
	92	ECF_123	ECF	ECF_123	ecf	Yes	Yes
	93	ECF_124	ECF	ECF_124	ecf	Yes	Yes
	94	ECF_999	ECF	ECF_999	ecf	Yes	Yes
	95	CheB_methylest	Pfam	CheB_methylest	chemotaxis methylesterase, enzymatic domain	Yes	Yes
	96	CheC	Pfam	CheC	chemotaxis phosphatase CheC	Yes	Yes
	97	CheD	Pfam	CheD	chemotaxis glutamine deamidase	Yes	Yes
	98	CheR	Pfam	CheR	chemotaxis methyltransferase, enzymatic domain	Yes	Yes
	99	CheR_N	Pfam	CheR_N	chemotaxis methyltransferase, N-termianl domain	Yes	Yes
	100	CheW	Pfam	CheW	chemotaxis adaptor domain	Yes	Yes
	101	CheY-binding	Pfam	CheY-binding	chemotaxis histidine kinase, CheY-binding (P2) domain	Yes	Yes
	102	CheZ	Pfam	CheZ	chemotaxis phosphatase CheZ	Yes	Yes
	103	H-kinase_dim	Pfam	H-kinase_dim	chemotaxis histidine kinase, dimerization (P3) domain	Yes	Yes
	104	MCPsignal	Pfam	MCPsignal	chemoreceptor (MCP) signaling domain	Yes	Yes
		CheX	Pfam	CheX	chemotaxis phosphatase CheX	Yes
	105	Sigma70_ECF	Pfam	Sigma70_ECF	ecf	Yes	Yes
	106	BLUF	Pfam	BLUF	FAD-binding (sensory, input) domain	Yes	-
remove	107	FeS	Pfam	FeS	Fe-S redox cluster (sensory, input) domain	No	-
remove	108	Fer4	Pfam	Fer4	4Fe-4S redox cluster (sensory, input) domain	No	-
	109	HNOB	Pfam	HNOB	Heme-NO-binding (sensory, input) domain	Yes	-
	110	HNOBA	Pfam	HNOBA	Heme-NO-binding associated (sensory, input) domain	Yes	-
	111	Hemerythrin	Pfam	Hemerythrin	Hemerythrin HHE cation binding (sensory, input) domain	No	-
remove	112	HhH-GPD	Pfam	HhH-GPD	input	No	-
remove	113	NIR_SIR	Pfam	NIR_SIR	input	No	-
remove	114	NIR_SIR_ferr	Pfam	NIR_SIR_ferr	input	No	-
remove	115	Nitro_FeMo-Co	Pfam	Nitro_FeMo-Co	input	No	-
renamed	116	Phytochrome	Pfam	PHY	GAF-like, phytochrome-specific (sensory, input) domain	No	-	GAF
	117	Aminotran_1_2	Pfam	Aminotran_1_2	aminotransferase enzymatic, ligand-binding (sensory, input) domain	No	-
	118	Ammonium_transp	Pfam	Ammonium_transp	ammonium transporter, ligand-binding (sensory, input) domain	No	-
renamed	119	AraC_E_bind	Pfam	GyrI-like	small molecule binding (sensory, input) domain	No	-
remove	120	Arch_ATPase	Pfam	Arch_ATPase	input	Enzymatic	-
remove	121	Bac_rhodopsin	Pfam	Bac_rhodopsin	Bacterial rhodopsin, co-factor binding (sensory, input) domain	No	-
remove	122	Citrate_synt	Pfam	Citrate_synt	input	Enzymatic	-
remove	123	Cyanate_lyase	Pfam	Cyanate_lyase	input	Enzymatic	-
remove	124	EPSP_synthase	Pfam	EPSP_synthase	input	Enzymatic	-
remove	125	FmdA_AmdA	Pfam	FmdA_AmdA	input	Enzymatic	-
remove	126	GATase_2	Pfam	GATase_2	input	Enzymatic	-
remove	127	Glucokinase	Pfam	Glucokinase	input	Enzymatic	-
remove	128	Glycos_trans_3N	Pfam	Glycos_trans_3N	input	Enzymatic	-
remove	129	Glyoxalase	Pfam	Glyoxalase	input	Enzymatic	-
remove	130	HEAT_PBS	Pfam	HEAT_PBS	input	Enzymatic	-
	131	HEM4	Pfam	HEM4	Uroporphyrinogen III synthase enzymatic (sensory, input) domain	No	-
remove	132	NTP_transf_2	Pfam	NTP_transf_2	input	Enzymatic	-
remove	133	NUDIX	Pfam	NUDIX	input	Enzymatic	-
remove	134	Nitroreductase	Pfam	Nitroreductase	input	Enzymatic	-
remove	135	PALP	Pfam	PALP	input	Enzymatic	-
remove	136	PTS-HPr	Pfam	PTS-HPr	input	Enzymatic	-
remove	137	PTS_EIIC	Pfam	PTS_EIIC	input	Enzymatic	-
	138	Peptidase_M23	Pfam	Peptidase_M23	Metallopeptidase enzymatic (sensory, input) domain	No	-
	139	PfkB	Pfam	PfkB	Carbohydrate and pyrimidine kinase enzymatic (sensory, input) domain	No	-
remove	140	Pribosyltran	Pfam	Pribosyltran	input	Enzymatic	-
remove	141	Pyr_redox	Pfam	Pyr_redox	input	Enzymatic	-
remove	142	Pyr_redox_2	Pfam	Pyr_redox_2	input	Enzymatic	-
remove	143	Rhodanese	Pfam	Rhodanese	input	Enzymatic	-
	144	SKI	Pfam	SKI	Shikimate kinase enzymatic (sensory, input) domain	No	-
remove	145	peroxidase	Pfam	peroxidase	input	Enzymatic	-
	146	CBS	Pfam	CBS	Small molecule binding (sensory, input) domain	No	-
remove	147	TPR_1	Pfam	TPR_1	Protein-protein interaction (sensory, input) domain	Protein-protein interaction	-
remove	148	TPR_2	Pfam	TPR_2	input	Protein-protein interaction	-
remove	149	TPR_3	Pfam	TPR_3	input	Protein-protein interaction	-
remove	150	TPR_4	Pfam	TPR_4	input	Protein-protein interaction	-
	151	4HB_MCP	Pfam	4HB_MCP_1	four-helix bundle, small-molecule binding (sensory, input) domain	Yes	Yes
remove	152	ACT	Pfam	ACT	input	Small-molecule binding	-
	153	Ada_Zn_binding	Pfam	Ada_Zn_binding	Ada metal-binding (sensory, input) domain	No	-
	154	AlkA_N	Pfam	AlkA_N	AlkA N-terminal (sensory, input) domain	No	-
	155	AraC_binding	Pfam	AraC_binding	AraC-like ligand-binding (sensory, input) domain	No	-
	156	AsnC_trans_reg	Pfam	AsnC_trans_reg	Lrp/AsnC ligand-binding (sensory, input) domain	Yes	-
	157	Autoind_bind	Pfam	Autoind_bind	Autoinducer binding (sensory, input) domain	Yes	-
	158	B12-binding	Pfam	B12-binding	Cobalamin binding (sensory, input) domain	No	-
	159	B12-binding	Pfam	B12-binding_2	Cobalamin binding (sensory, input) domain	No	-
	160	CHASE	Pfam	CHASE	Cache-like small molecule binding (sensory, input domain)	Yes	Yes	Cache
renamed	161	Cache_1	Pfam	Cache_1	input	Small-molecule binding	-
renamed	162	Cache_2	Pfam	Cache_2	input	Small-molecule binding	-
	163	CbiA	Pfam	CbiA	Coburinic acid diamide synthase enzymatic (sensory, input domain)	No	-	P-loop_NTPase
	164	CodY	Pfam	CodY	GTP-sensing (sensory, input) domain	Yes	-	GAF
	165	Diacid_rec	Pfam	Diacid_rec	Carbohydrate binding (sensory, input) domain	Yes	-
	166	FHA	Pfam	FHA	Forkhead-associated phosphopeptide-binding (sensory, input) domain	No	-
	167	FIST	Pfam	FIST	small molecule binding (sensory, input) domain	Yes	Yes
	168	FeoA	Pfam	FeoA	Metal-binding (sensory, input) domain	No	-
	169	Fic	Pfam	Fic	small molecule binding (sensory, input) domain	No	-
	170	GAF	Pfam	GAF	small molecule binding (sensory, input) domain	Yes	Yes	GAF
	171	GAF	Pfam	GAF_2	small molecule binding (sensory, input) domain	Yes	Yes	GAF
	172	GAF	Pfam	GAF_3	small molecule binding (sensory, input) domain	Yes	Yes	GAF
remove	173	HMA	Pfam	HMA	input	Small-molecule binding	-
	174	IclR	Pfam	IclR	small molecule binding (sensory, input) domain	Yes	Yes	GAF
	175	LysR_substrate	Pfam	LysR_substrate	small molecule binding (sensory, input) domain	Yes	-	PBP
	176	MEDS	Pfam	MEDS	Hydrocarbon derivatives binding (sensory, input) domain	Yes	Yes	P-loop_NTPase
remove	177	PAS	Pfam	MEKHLA	input	Small-molecule binding	Yes
	178	NIT	Pfam	NIT	Nitrate and nitrite sensing (sensory, input) domain	Yes	Yes
	179	PAS	Pfam	PAS	small molecule binding (sensory, input) domain	Yes	Yes	PAS
	180	PAS	Pfam	PAS_10	small molecule binding (sensory, input) domain	Yes	Yes	PAS
	181	PAS	Pfam	PAS_2	small molecule binding (sensory, input) domain	Yes	Yes	PAS
	182	PAS	Pfam	PAS_3	small molecule binding (sensory, input) domain	Yes	Yes	PAS
	183	PAS	Pfam	PAS_4	small molecule binding (sensory, input) domain	Yes	Yes	PAS
	184	PAS	Pfam	PAS_5	small molecule binding (sensory, input) domain	Yes	Yes	PAS
	185	PAS	Pfam	PAS_6	small molecule binding (sensory, input) domain	Yes	Yes	PAS
	186	PAS	Pfam	PAS_7	small molecule binding (sensory, input) domain	Yes	Yes	PAS
	187	PAS	Pfam	PAS_8	small molecule binding (sensory, input) domain	Yes	Yes	PAS
changed	188	PAS	Pfam	PAS_9	small molecule binding (sensory, input) domain	Yes	Yes	PAS
	189	Periplas_BP	Pfam	Peripla_BP_1	small molecule binding (sensory, input) domain	Yes	-	Periplas_BP
	190	Periplas_BP	Pfam	Peripla_BP_2	small molecule binding (sensory, input) domain	Yes	-	Periplas_BP
	191	Periplas_BP	Pfam	Peripla_BP_3	small molecule binding (sensory, input) domain	Yes	-	Periplas_BP
	192	Periplas_BP	Pfam	Peripla_BP_4	small molecule binding (sensory, input) domain	Yes	-	Periplas_BP
	193	Periplas_BP	Pfam	Peripla_BP_5	small molecule binding (sensory, input) domain	Yes	-	Periplas_BP
	194	Periplas_BP	Pfam	Peripla_BP_6	small molecule binding (sensory, input) domain	Yes	-	Periplas_BP
	195	PAS	Pfam	PocR	Hydrocarbon derivatives binding (sensory, input) domain	Yes	Yes	PAS
remove	196	SBP_bac	Pfam	SBP_bac_1	Extracellular solute-binding (sensory, input) domain	Small-molecule binding	-
remove	197	SBP_bac	Pfam	SBP_bac_10	Extracellular solute-binding (sensory, input) domain	Small-molecule binding	-
	198	SBP_bac	Pfam	SBP_bac_3	Extracellular solute-binding (sensory, input) domain	No	-	PBP
remove	199	SBP_bac	Pfam	SBP_bac_5	Extracellular solute-binding (sensory, input) domain	Small-molecule binding	-
remove	200	SBP_bac	Pfam	SBP_bac_7	Extracellular solute-binding (sensory, input) domain	Small-molecule binding	-
remove	201	SBP_bac	Pfam	SBP_bac_8	Extracellular solute-binding (sensory, input) domain	Small-molecule binding	-
	202	SIS	Pfam	SIS	Sugar isomerase enzymatic (sensory, input) domain	No	-	SIS
remove	203	STAS	Pfam	STAS	input	Small-molecule binding	-	OB
	204	TOBE	Pfam	TOBE	Inorganic molecule-binding (sensory, input) domain	No	-
changed	205	TetR_C	Pfam	TetR_C	Tetracyclin repressor, C-terminal ligand-binding (sensory, input) domain	Yes	-	TetR_C
	206	V4R	Pfam	V4R	small molecule binding (sensory, input) domain	No	-	HNOX-like
	207	cNMP_binding	Pfam	cNMP_binding	Cyclic nucleotide-binding (sensory, input) domain	No	-	No
	208	CHASE2	Pfam	CHASE2	Sensory, input domain	No	Yes	No
	209	CHASE3	Pfam	CHASE3	Sensory, input domain	Unknown	Yes	4HB_MCP
	210	CHASE4	Pfam	CHASE4	Sensory, input domain	Unknown	Yes	Cache
	211	MASE1	Pfam	MASE1	Sensory, input domain	Unknown	-	No
	212	MASE2	Pfam	MASE2	Sensory, input domain	Unknown	-	No
	213	MHYT	Pfam	MHYT	Sensory, input domain	Unknown	-	No
	214	TrkA_C	Pfam	TrkA_C	Ligand-binding (sensory, input) domain)	Unknown	-	TrkA_c
remove	215	CYTH	Pfam	CYTH	output	Adenylate cyclase	Yes
