# Supplementary material for: MiST 3.0: an updated microbial signal transduction database with an emphasis on chemosensory systems
Source: Nucleic Acids Res. 2019 Nov 22;48(D1):D459–64. doi: 10.1093/nar/gkz988 (PMC6943060; doi:10.1093/nar/gkz988)
Supplement: gkz988_Supplemental_Files [file gkz988_supplemental_files.zip › Table S3.xlsx]

## Sheet: Summary of chemosensory systems
Table S3.Details of chemosensory pathways encoded in the genome of Azospirillum sp B510.
	Chemotaxis class		Status	Expected gene order	Gene order	GN auxiliary component conservation	MCP	cheA	CheB	cheR	cheD	CheZ	cheW
Chromosome
	ACF		Complete	WRW...ABO	Some deviation: MRWBYAO		40H (2), 44H (1)	1	1	1			1
	F7-major	Che4	Complete	YAWR...B	YAW(hypothetical protein)RDB	cheD is present	36H (1), 34H (1)	1	1		1		1
	F5		MCPs only				38H (33)					3
	F8		MCP only				34H (1)
pAB510a
	ACF	Che3	Complete	WRW...ABO	WRWMABY(HHK)		40H (1), 44H (1)	1	1	1			2
	F8		Complete	None	YAWMWRB		34H (1)	1	1	1			2
	F5		MCPs only				38H (12)
			MCP only				24H (1)
pAB510b
	F5		MCPs only				38H (8)						1
			MCP only				28H (1)
pAB510c
	F5		MCPs only				38H (7)
pAB510d
	F5	Che	Complete	AW...BR	AWYBR		38H (8)	1	1	1			1
	F9	Che2	Complete	MWB...RYA	YCMWB(HEAT-repeat prot)RYA		44H (2)	1	1	1			1
	F7-major		cheD only			cheD is present					1
pAB510e
	F5		MCPs only				38H (7)

## Sheet: Chromosome
Chromosome	Chemotaxis class	Gene order	GN auxiliary component conservation	MCP class	MCP	cheA	CheB	cheR	cheD	CheZ	cheW	cheCX	MAC1
	ACF WRW...ABO	Some deviation: MRWBYAO		40H	WP_012974282.1_GCF_000010725.1-AZL_RS08810	WP_012974276.1_GCF_000010725.1-AZL_RS08780	WP_012974278.1_GCF_000010725.1-AZL_RS08790	WP_012974280.1_GCF_000010725.1-AZL_RS08800			WP_012974279.1_GCF_000010725.1-AZL_RS08795
	ACF			40H	WP_063828232.1_GCF_000010725.1-AZL_RS05275
	F7-major YAWR...B	YAW(hypothetical protein)RDB	cheD is present	36H	WP_012972955.1_GCF_000010725.1-AZL_RS01745	WP_012974906.1_GCF_000010725.1-AZL_RS12485	WP_012974911.1_GCF_000010725.1-AZL_RS12510	WP_012974909.1_GCF_000010725.1-AZL_RS12500	WP_012974910.1_GCF_000010725.1-AZL_RS12505		WP_012974907.1_GCF_000010725.1-AZL_RS12490
	F5			38H	WP_012972833.1_GCF_000010725.1-AZL_RS01110					WP_012973814.1_GCF_000010725.1-AZL_RS06330
	F5			38H	WP_012973367.1_GCF_000010725.1-AZL_RS03905					WP_042442955.1_GCF_000010725.1-AZL_RS10335
	F5			38H	WP_012973698.1_GCF_000010725.1-AZL_RS05685					WP_042442958.1_GCF_000010725.1-AZL_RS10340
	F5			38H	WP_012974332.1_GCF_000010725.1-AZL_RS09070
	F5			38H	WP_012973339.1_GCF_000010725.1-AZL_RS03755
	F5			38H	WP_012973593.1_GCF_000010725.1-AZL_RS05130
	F5			38H	WP_012975027.1_GCF_000010725.1-AZL_RS13120
	F5			38H	WP_012973624.1_GCF_000010725.1-AZL_RS05290
	F5			38H	WP_012972836.1_GCF_000010725.1-AZL_RS33235
	F5			38H	WP_042442905.1_GCF_000010725.1-AZL_RS09745
	F5			38H	WP_012974867.1_GCF_000010725.1-AZL_RS12260
	F5			38H	WP_012973338.1_GCF_000010725.1-AZL_RS03750
	F5			38H	WP_012974379.1_GCF_000010725.1
	F5			38H	WP_012974525.1_GCF_000010725.1
	F5			38H	WP_012974592.1_GCF_000010725.1
	F5			38H	WP_012974924.1_GCF_000010725.1
	F5			38H	WP_012973374.1_GCF_000010725.1
	F5			38H	WP_012974667.1_GCF_000010725.1
	F5			38H	WP_012973713.1_GCF_000010725.1
	F5			38H	WP_012975063.1_GCF_000010725.1
	F5			38H	WP_052293666.1_GCF_000010725.1
	F5			38H	WP_012975235.1_GCF_000010725.1
	F5			38H	WP_012973347.1_GCF_000010725.1
	F5			38H	WP_012974593.1_GCF_000010725.1
	F5			38H	WP_012973525.1_GCF_000010725.1
	F5			38H	WP_012973576.1_GCF_000010725.1
	F5			38H	WP_012973900.1_GCF_000010725.1
	F5			38H	WP_012974975.1_GCF_000010725.1
	F5			38H	WP_012974187.1_GCF_000010725.1
	F5			38H	WP_012974865.1_GCF_000010725.1
	F5			38H	WP_012973392.1_GCF_000010725.1
	F5			38H	WP_012975356.1_GCF_000010725.1
	F5			38H	WP_012974034.1_GCF_000010725.1
	?			44H	WP_063828221.1_GCF_000010725.1 it's neighbor is R from ACF above
	F8			34H	WP_042443469.1_GCF_000010725.1
	F8			34H	WP_012974912.1_GCF_000010725.1 it's neighbor is from F7 above
													WP_012973755.1_GCF_000010725.1-AZL_RS33295

## Sheet: pAB510a
pAB510a	Chemotaxis class	Gene order conservation	GN auxiliary component conservation	Standard domain architecture deviations	MCP class	MCP	cheA	CheB	cheR	cheD	CheZ	cheW	cheCX	cheC
	ACF WRW...ABO	WRWMABY(HHK)			40H	WP_012976425.1_GCF_000010725.1	WP_012975739.1_GCF_000010725.1	WP_012975738.1_GCF_000010725.1	WP_012975742.1_GCF_000010725.1			WP_012975741.1_GCF_000010725.1
	ACF											WP_012975743.1_GCF_000010725.1-AZL_RS33495
	F8 None	YAWMWRB			34H	WP_012976281.1_GCF_000010725.1	WP_012976283.1_GCF_000010725.1	WP_012976278.1_GCF_000010725.1	WP_012976279.1_GCF_000010725.1			WP_012976280.1_GCF_000010725.1
	F8											WP_012976282.1_GCF_000010725.1
	F5				38H	WP_012975448.1_GCF_000010725.1
	F5				38H	WP_012975895.1_GCF_000010725.1
	F5				38H	WP_012976502.1_GCF_000010725.1
	F5				38H	WP_012975974.1_GCF_000010725.1
	F5				38H	WP_012976251.1_GCF_000010725.1
	F5				38H	WP_012976430.1_GCF_000010725.1
	F5				38H	WP_012975661.1_GCF_000010725.1
	F5				38H	WP_012976462.1_GCF_000010725.1
	F5				38H	WP_012976500.1_GCF_000010725.1
	F5				38H	WP_012975774.1_GCF_000010725.1
	F5				38H	WP_012976304.1_GCF_000010725.1
	F5				38H	WP_012976524.1_GCF_000010725.1
	F9				44H	WP_012975740.1_GCF_000010725.1-
					24H	WP_012975776.1_GCF_000010725.1

## Sheet: pAB510b
pAB510b	Chemotaxis class	Gene order conservation	GN auxiliary component conservation	Standard domain architecture deviations	MCP class	MCP	cheA	CheB	cheR	cheD	CheZ	cheW	cheCX	cheC
					28H	WP_012976571.1_GCF_000010725.1						WP_012976572.1_GCF_000010725.1
	F5				38H	WP_012976625.1_GCF_000010725.1
	F5				38H	WP_012976793.1_GCF_000010725.1
	F5				38H	WP_012976973.1_GCF_000010725.1
	F5				38H	WP_012977103.1_GCF_000010725.1
	F5				38H	WP_012976810.1_GCF_000010725.1
	F5				38H	WP_012977032.1_GCF_000010725.1
	F5				38H	WP_012977030.1_GCF_000010725.1
	F5				38H	WP_012977071.1_GCF_000010725.1

## Sheet: pAB510c
pAB510c	Chemotaxis class	Gene order conservation	GN auxiliary component conservation	Standard domain architecture deviations	MCP class	MCP	cheA	CheB	cheR	cheD	CheZ	cheW	cheCX	cheC	MAC1
															WP_012977626.1_GCF_000010725.1
	F5				38H	WP_012977560.1_GCF_000010725.1
	F5				38H	WP_042445765.1_GCF_000010725.1
	F5				38H	WP_012977158.1_GCF_000010725.1
	F5				38H	WP_012977165.1_GCF_000010725.1
	F5				38H	WP_012977487.1_GCF_000010725.1
	F5				38H	WP_012977267.1_GCF_000010725.1
	F5				38H	WP_012977286.1_GCF_000010725.1-AZL_RS25400

## Sheet: pAB510d
pAB510d	Chemotaxis class	Gene order conservation	GN auxiliary component conservation	MCP class	MCP	cheA	CheB	cheR	cheD	CheZ	cheW	cheCX	cheC
	F5 AW...BR	AWYBR		38H	WP_012977680.1_GCF_000010725.1-AZL_RS27560	WP_012977937.1_GCF_000010725.1	WP_012977934.1_GCF_000010725.1-AZL_RS28925	WP_012977933.1_GCF_000010725.1-AZL_RS28920			WP_012977936.1_GCF_000010725.1-AZL_RS28935
	F5			38H	WP_012978083.1_GCF_000010725.1-AZL_RS29690
	F5			38H	WP_012977952.1_GCF_000010725.1-AZL_RS29020
	F5			38H	WP_012978043.1_GCF_000010725.1-AZL_RS29485
	F5			38H	WP_012978030.1_GCF_000010725.1-AZL_RS29415
	F5			38H	WP_012977703.1_GCF_000010725.1-AZL_RS27675
	F5			38H	WP_012977752.1_GCF_000010725.1-AZL_RS27940
	F5			38H	WP_012977721.1_GCF_000010725.1-AZL_RS27765
	F9 MWB...RYA	YCMWB(HEAT-repeat prot)RYA		44H	WP_012977982.1_GCF_000010725.1-AZL_RS29170	WP_012977976.1_GCF_000010725.1-AZL_RS29140	WP_012977980.1_GCF_000010725.1-AZL_RS29160	WP_012977978.1_GCF_000010725.1-AZL_RS29150			WP_012977981.1_GCF_000010725.1-AZL_RS29165
	F9			44H	WP_012977695.1_GCF_000010725.1-AZL_RS27635
	CheC-PAS												WP_012977983.1_GCF_000010725.1-AZL_RS29175
	F7-major	cheD is present							WP_012977731.1_GCF_000010725.1-AZL_RS27815

## Sheet: pAB510e
pAB510e	Chemotaxis class	Gene order conservation	GN auxiliary component conservation	Standard domain architecture deviations	MCP class	MCP	cheA	CheB	cheR	cheD	CheZ	cheW	cheCX	cheC	MAC1
	F5				38H	WP_012978285.1_GCF_000010725.1-AZL_RS30830
	F5				38H	WP_012978367.1_GCF_000010725.1-AZL_RS31270
	F5				38H	WP_012978306.1_GCF_000010725.1-AZL_RS30950
	F5				38H	WP_012978433.1_GCF_000010725.1-AZL_RS31625
	F5				38H	WP_012978444.1_GCF_000010725.1-AZL_RS31680
	F5				38H	WP_012978384.1_GCF_000010725.1-AZL_RS31350
	F5				38H	WP_012978534.1_GCF_000010725.1-AZL_RS32165
															WP_012978192.1_GCF_000010725.1-AZL_RS30340
															WP_012978201.1_GCF_000010725.1-AZL_RS33745
	CheC-PAS													WP_086935514.1_GCF_000010725.1-AZL_RS31280
